# Supplementary material for: KMT2D Deficiency Causes Sensorineural Hearing Loss in Mice and Humans
Source: Genes (Basel). 2023 Dec 28;15(1):48. doi: 10.3390/genes15010048 (PMC10815913; doi:10.3390/genes15010048)
Supplement: Supplementary file 1 [file genes-15-00048-s001.zip]

Archive with 1 entries (1 files):
- genes-2784693-supplementary.pdf
